# Supplementary material for: Descriptive Epidemiology of Melanoma Diagnosed between 2010 and 2014 in a Colombian Cancer Registry and a Call for Improving Available Data on Melanoma in Latin America
Source: Cancers (Basel). 2023 Dec 15;15(24):5848. doi: 10.3390/cancers15245848 (PMC10741499; doi:10.3390/cancers15245848)
Supplement: Supplementary file 1 [file cancers-15-05848-s001.zip]

Archive with 1 entries (1 files):
- cancers-2734337-supplementary.pdf
